# Supplementary material for: MicroRNA-642b-3p functions as an oncomiR in gastric cancer by down-regulating the CUB and sushi multiple domains protein 1/smad axis
Source: Bioengineered. 2022 Apr 12;13(4):9614–28. doi: 10.1080/21655979.2022.2056813 (PMC9208452; doi:10.1080/21655979.2022.2056813)
Supplement: Supplemental Material [file KBIE_A_2056813_SM9022.zip]

Archive with 3 entries (2 files):
- supplementary/
- supplementary/Supplementary Figure 1.eps
- supplementary/Supplementary Table 1.docx
